# Supplementary material for: Performance of Node-RADS Scoring System for a Standardized Assessment of Regional Lymph Nodes in Bladder Cancer Patients
Source: Cancers (Basel). 2023 Jan 18;15(3):580. doi: 10.3390/cancers15030580 (PMC9913205; doi:10.3390/cancers15030580)
Supplement: Supplementary file 1 [file cancers-15-00580-s001.zip]

Archive with 1 entries (1 files):
- cancers-2111964-supplementary.pdf
